# Supplementary material for: The Implementation of Recommender Systems for Mental Health Recovery Narratives: Evaluation of Use and Performance
Source: JMIR Ment Health. 2024 Mar 29;11:e45754. doi: 10.2196/45754 (PMC11015364; doi:10.2196/45754)
Supplement: Multimedia Appendix 2 [file mental_v11i1e45754_app2.xlsx]

## Sheet: Personal Profile
Multimedia Appendix 2
This is a Multimedia Appendix to a full manuscript published in the J Med Internet Res. For full copyright and citation information see http://dx.doi.org/10.2196/jmir.45754
PID	Gender	Age	Ethnicity	Sexuality	RecoveryStage	DisabilityStated	DisabilityNone	DisabilityVisual	DisabilityHearing	DisabilityMobility	DisabilityCognitive	DisabilitySelfCare	DiagnosisStated	DiagnosisNone	DiagnosisNeuro	DiagnosisEating	DiagnosisMood	DiagnosisPersonality	DiagnosisOCD	DiagnosisSchizophrenia	DiagnosisStress	DiagnosisSubstance	DiagnosisRejects	FormatPreferenceStated	FormatText	FormatAudio	FormatMovingImage	FormatStaticImages	BlockContentAbuse	BlockContentLossOfLife	BlockContentSelfHarm	BlockContentViolence	BlockContentInjustice	BlockFormatText	BlockFormatAudio	BlockFormatStaticImages	BlockFormatMovingImages
Integer	0=Prefer not to say	0=Prefer not to say	0=Prefer not to say	0 = Prefer not to say	0 = Prefer not to say	0=Prefer not to say	0=Not present	0=Not present	0=Not present	0=Not present	0=Not present	0=Not present	0=Prefer not to say	0=Not present	0=Not present	0=Not present	1=Yes	0=Not present	0=Not present	0=Not present	0=Not present	0=Not present	0=Not present	0=Prefer not to say	0=Not present	0=Not present	0=Not present	0=Not present	0=Not present	0=Not present	0=Not present	0=Not present	0=Not present	0=Not present	0=Not present	0=Not present	0=Not present
	1=Female	1=18-25	1 = Asian	1 = Bisexual	1 = Working on recovery	1=Disability provided	1=Yes	1=Yes	1=Yes	1=Yes	1=Yes	1=Yes	1=Diagnosis provided	1=Yes	1=Yes	1=Yes	2=No	1=Yes	1=Yes	1=Yes	1=Yes	1=Yes	1=Yes	1=Format preference provided	1=Yes	1=Yes	1=Yes	1=Yes	1=Yes	1=Yes	1=Yes	1=Yes	1=Yes	1=Yes	1=Yes	1=Yes	1=Yes
	2=Male	2=26-40	2 = Black/African/Caribbean	2 = Gay man	2 = Thinking about recovery
	3=Other	3=41-65	3 = Dual/multiple ethnic group	3 = Heterosexual	3 = Not yet thinking about recovery
		4=65+	4 = Other ethnic group	4 = Lesbian/gay woman	4 = Rejects recovery
			5 = White	5 = Other
